# Supplementary material for: Comparison of Lactate Clearance with Established Risk Assessment Tools in Predicting Outcomes in Acute Upper Gastrointestinal Bleeding
Source: J Clin Med. 2023 Apr 5;12(7):2716. doi: 10.3390/jcm12072716 (PMC10095270; doi:10.3390/jcm12072716)
Supplement: Supplementary file 1 [file jcm-12-02716-s001.zip]

Archive with 1 entries (1 files):
- jcm-2308988-supplementary.pdf
